# Supplementary material for: Use of Pd-Ag Membrane Reactors for Low-Temperature Dry Reforming of Biogas—A Simulation Study
Source: Membranes (Basel). 2023 Jun 29;13(7):630. doi: 10.3390/membranes13070630 (PMC10383273; doi:10.3390/membranes13070630)
Supplement: Supplementary file 1 [file membranes-13-00630-s001.zip]

Archive with 1 entries (1 files):
- membranes-2374395-supplementary.pdf
